# Supplementary material for: Response of water yield to silvicultural treatments in a temperate forest in northern Mexico
Source: PLoS One. 2023 Dec 15;18(12):e0291094. doi: 10.1371/journal.pone.0291094 (PMC10723689; doi:10.1371/journal.pone.0291094)
Supplement: S1 Data — (XLSX) [file pone.0291094.s001.xlsx]

## Sheet: Pine_SF
ID	PLOT	SP	RECIPIENT	DATE	THR(mm)	DBH (cm)	BA Stem (m2)	SF mm	Pi (L)
1	12	pine	5	2016-08-12	4.85	8.8	0.00608214	0.0141471	7		Code	Description
2	12	pine	5	2018-09-04	7	8.8	0.00608214	0.0226353	19		ID	Identification number
3	12	pine	5	2016-08-06	9.125	8.8	0.00608214	0.0441389	11		PLOT	Number of plot
4	12	pine	5	2018-08-05	12.75	8.8	0.00608214	0.0452706	21		SP	Species
5	12	pine	5	2018-08-27	18.75	8.8	0.00608214	0.0452706	22		RECIPIENT	Recipient #
6	12	pine	5	2018-08-09	20.75	8.8	0.00608214	0.0537589	40		DATE	Date of info
7	12	pine	5	2018-09-11	24.3	8.8	0.00608214	0.282941	35		THR(mm)	Throughfall
8	12	pine	5	2016-08-15	21.25	8.8	0.00608214	0.132982	25		DBH (cm)	Diameter at breast height
9	12	pine	5	2016-08-29	22	8.8	0.00608214	0.182214	28		BA Stem (m2)	Tree Basal Área
10	12	pine	5	2016-08-09	43.125	8.8	0.00608214	0.650765	47.2		SF mm	Stemflow
11	12	pine	5	2016-08-19	52.875	8.8	0.00608214	0.903715	59		Pi (L)	Incident precipitation
12	12	pine	5	2016-08-24	69	8.8	0.00608214	0.97445	72
13	11	pine	8	2016-08-09	37	49	0.188575	0.177184	47.2
14	11	pine	8	2016-08-19	50.125	49	0.188575	0.418092	59
15	11	pine	8	2018-07-04	2.5	49	0.188575	0.000466273	35
16	11	pine	8	2018-07-08	3.5	49	0.188575	0.000777122	25
17	11	pine	8	2018-08-12	2	49	0.188575	0.0012434	8
18	11	pine	8	2018-08-23	3	49	0.188575	0.00202052	8
19	1	pine	13	2016-08-06	8.65	22	0.0380134	0.00616203	11
20	1	pine	13	2016-08-09	32.375	22	0.0380134	0.0565597	47.2
21	1	pine	13	2016-08-12	4.375	22	0.0380134	0.000297683	7
22	1	pine	13	2016-08-22	66.25	22	0.0380134	0.128361	71
23	1	pine	13	2016-09-12	11.25	22	0.0380134	0.00654902	16
24	1	pine	13	2016-09-16	10	22	0.0380134	0.00628111	17
25	1	pine	13	2018-07-04	7.5	22	0.0380134	0.00217308	35
26	1	pine	13	2018-07-08	5.75	22	0.0380134	0.000744207	25
27	1	pine	13	2018-07-13	42.5	22	0.0380134	0.0952585	65
28	1	pine	13	2018-07-20	4.25	22	0.0380134	0.000297683	15
29	1	pine	13	2018-07-22	40	22	0.0380134	0.0744207	60
30	1	pine	13	2018-09-04	6.75	22	0.0380134	0.000893048	19
31	1	pine	16	2016-08-15	11.75	25.5	0.0510706	0.00303091	25
32	1	pine	16	2016-08-22	66.25	25.5	0.0510706	0.310669	71
33	1	pine	16	2016-08-31	28	25.5	0.0510706	0.0442513	43
34	1	pine	16	2016-09-12	11.25	25.5	0.0510706	0.0053041	16
35	1	pine	16	2016-09-16	10	25.5	0.0510706	0.00467266	17
36	1	pine	16	2018-07-04	7.5	25.5	0.0510706	0.00252576	35
37	1	pine	16	2018-07-08	5.75	25.5	0.0510706	0.000757729	25
38	1	pine	16	2018-07-13	42.5	25.5	0.0510706	0.174278	65
39	1	pine	16	2018-07-22	40	25.5	0.0510706	0.136391	60
40	1	pine	16	2018-08-12	2	25.5	0.0510706	0.000505152	8
41	1	pine	16	2018-08-16	26.25	25.5	0.0510706	0.0467266	36
42	1	pine	16	2018-08-23	2.25	25.5	0.0510706	0.000757729	8
43	1	pine	16	2018-08-27	11	25.5	0.0510706	0.00252576	22
44	1	pine	16	2018-09-04	6.75	25.5	0.0510706	0.0010103	19
45	1	pine	18	2016-08-24	31	41.3	0.133965	0.12837	72
46	1	pine	18	2018-08-12	2	41.3	0.133965	0.00144358	8
47	1	pine	18	2018-08-23	2.25	41.3	0.133965	0.00171425	8
48	1	pine	18	2018-09-04	6.75	41.3	0.133965	0.00225559	19
49	2	pine	20	2018-07-08	5	37.3	0.109272	0.000465024	25
50	2	pine	20	2018-07-13	52.5	37.3	0.109272	0.184847	65
51	2	pine	20	2018-07-22	40	37.3	0.109272	0.132532	60
52	2	pine	20	2018-07-27	16	37.3	0.109272	0.000465024	26
53	2	pine	20	2018-08-23	2.75	37.3	0.109272	0.000813793	8
54	2	pine	21	2016-08-17	29	29	0.0660521	0.123652	36
55	2	pine	21	2016-09-17	12.75	29	0.0660521	0.0143687	14
56	2	pine	21	2018-07-17	9	29	0.0660521	0.011785	15
57	2	pine	21	2018-07-20	9.5	29	0.0660521	0.00679906	15
58	2	pine	21	2018-08-02	22	29	0.0660521	0.0698036	30
59	2	pine	21	2018-08-12	2.75	29	0.0660521	0.00181308	8
60	2	pine	21	2018-08-23	2.75	29	0.0660521	0.00249299	8
61	3	pine	27	2016-08-08	35.75	46.7	0.171287	0.173671	43.5
62	3	pine	27	2016-08-22	61	46.7	0.171287	0.24147	71
63	3	pine	27	2016-08-29	20.75	46.7	0.171287	0.0285033	28
64	3	pine	27	2018-07-13	48.75	46.7	0.171287	0.258518	65
65	3	pine	27	2018-07-22	40	46.7	0.171287	0.201512	60
66	3	pine	27	2018-08-12	1.5	46.7	0.171287	0.000662868	8
67	3	pine	27	2018-08-20	27.25	46.7	0.171287	0.144505	35
68	3	pine	27	2018-08-23	2.5	46.7	0.171287	0.000928015	8
69	3	pine	28	2016-08-13	4.25	9	0.00636174	0.0060505	7
70	3	pine	28	2016-08-22	61	9	0.00636174	1.15223	71
71	3	pine	28	2016-08-29	20.75	9	0.00636174	0.184146	28
72	3	pine	28	2018-07-08	4.5	9	0.00636174	0.00789196	25
73	3	pine	28	2018-07-17	7.5	9	0.00636174	0.0131533	15
74	3	pine	28	2018-07-30	13.75	9	0.00636174	0.0368292	30
75	3	pine	28	2018-08-02	21	9	0.00636174	0.231498	30
76	3	pine	28	2018-08-05	9	9	0.00636174	0.0157839	21
77	3	pine	28	2018-09-14	23.75	9	0.00636174	0.420905	45
78	3	pine	28	2018-09-17	25.75	9	0.00636174	0.710277	46
79	5	pine	33	2016-08-08	35.125	10.8	0.00916091	1.14945	43.5
80	5	pine	33	2016-09-01	35	10.8	0.00916091	0.712659	38
81	5	pine	33	2016-09-06	29	10.8	0.00916091	0.548199	30
82	5	pine	33	2018-07-13	57.5	10.8	0.00916091	2.22816	65
83	5	pine	33	2018-07-17	8.5	10.8	0.00916091	0.0442096	15
84	5	pine	33	2018-07-20	8.5	10.8	0.00916091	0.0530515	15
85	5	pine	33	2018-07-22	51.25	10.8	0.00916091	1.61365	60
86	5	pine	33	2018-08-05	9.25	10.8	0.00916091	0.176838	21
87	5	pine	33	2018-08-12	3	10.8	0.00916091	0.0442096	8
88	5	pine	33	2018-08-16	32	10.8	0.00916091	0.618934	36
89	5	pine	33	2018-08-20	30.25	10.8	0.00916091	0.548199	35
90	5	pine	33	2018-08-23	3.25	10.8	0.00916091	0.0530515	8
91	5	pine	33	2018-09-17	30.75	10.8	0.00916091	0.530515	46
92	5	pine	34	2016-08-08	35.125	19.7	0.0304806	0.292585	43.5
93	5	pine	34	2018-07-13	57.5	19.7	0.0304806	0.523846	65
94	5	pine	34	2018-07-17	8.5	19.7	0.0304806	0.00831501	15
95	5	pine	34	2018-07-20	8.5	19.7	0.0304806	0.00945833	15
96	5	pine	34	2018-07-22	51.25	19.7	0.0304806	0.392884	60
97	5	pine	34	2018-08-23	3.25	19.7	0.0304806	0.00571657	8
98	5	pine	34	2018-09-14	40.25	19.7	0.0304806	0.374176	45

## Sheet: Oak_SF
ID	PLOT	SP	RECIPIENT	DATE	THR(mm)	DBH (cm)	Astem (m2)	SF mm	Pi (L)
1	2	oak	19	2018-07-13	52.5	50	0.19635	0.214164	65
2	2	oak	19	2018-07-22	40	50	0.19635	0.184793	60
3	2	oak	19	2016-08-24	33.25	50	0.19635	0.0624136	72
4	2	oak	19	2018-07-08	5	50	0.19635	0.00146855	25
5	2	oak	19	2018-08-23	2.75	50	0.19635	0.000734277	8
6	2	oak	19	2018-08-12	2.75	50	0.19635	0.000489518	8
7	11	oak	10	2016-08-24	63.125	41.4	0.134614	0.231958	72
8	11	oak	10	2016-08-19	50.125	41.4	0.134614	0.121721	59
9	11	oak	10	2018-07-08	3.5	41.4	0.134614	0.00120957	25
10	11	oak	10	2018-08-12	2	41.4	0.134614	0.000763942	8
11	11	oak	10	2018-08-23	3	41.4	0.134614	0.000763942	8
12	2	oak	22	2016-08-06	8.725	34	0.0907922	0.00470872	11
13	2	oak	22	2018-08-12	2.75	34	0.0907922	0.00282523	8
14	2	oak	22	2016-08-12	5.75	34	0.0907922	0.00258979	7
15	11	oak	11	2016-08-06	7.125	27	0.0572557	0.00156184	11
16	11	oak	11	2018-08-23	3	27	0.0572557	0.00124494	8
17	11	oak	11	2018-08-12	2	27	0.0572557	0.00113177	8
18	11	oak	11	2018-07-08	3.5	27	0.0572557	0.000905413	25
19	11	oak	11	2018-07-17	8.5	27	0.0572557	0.000905413	15
20	11	oak	11	2018-09-04	7.5	27	0.0572557	0.000905413	19
21	11	oak	11	2018-07-04	2.5	27	0.0572557	0.00067906	35
22	12	oak	2	2016-08-19	52.875	23	0.0415477	0.435519	59
23	12	oak	2	2016-08-24	69	23	0.0415477	0.353969	72
24	12	oak	2	2016-08-09	43.125	23	0.0415477	0.12861	47.2
25	12	oak	2	2018-07-13	41	23	0.0415477	0.128025	65
26	12	oak	2	2018-07-22	35	23	0.0415477	0.118379	60
27	12	oak	2	2018-09-08	28	23	0.0415477	0.0672278	40
28	12	oak	2	2018-08-16	28.75	23	0.0415477	0.0613819	36
29	12	oak	2	2016-08-06	9.125	23	0.0415477	0.00429673	11
30	12	oak	2	2018-08-05	12.75	23	0.0415477	0.00409213	21
31	12	oak	2	2018-09-04	7	23	0.0415477	0.00350754	19
32	12	oak	2	2018-07-08	3.75	23	0.0415477	0.00263065	25
33	12	oak	2	2018-08-23	2.75	23	0.0415477	0.00160762	8
34	12	oak	2	2018-08-12	1.75	23	0.0415477	0.00116918	8
35	12	oak	2	2018-07-04	3	23	0.0415477	0.00102303	35
36	1	oak	14	2016-08-22	66.25	19	0.0283529	0.194907	71
37	1	oak	14	2018-09-11	20.5	19	0.0283529	0.0203718	35
38	1	oak	14	2018-07-30	14	19	0.0283529	0.00947288	30
39	1	oak	14	2016-09-12	11.25	19	0.0283529	0.0091673	16
40	1	oak	14	2016-09-16	10	19	0.0283529	0.00840336	17
41	1	oak	14	2018-08-27	11	19	0.0283529	0.00763942	22
42	1	oak	14	2016-08-15	11.75	19	0.0283529	0.00560224	25
43	1	oak	14	2018-07-27	12.75	19	0.0283529	0.00560224	26
44	1	oak	14	2018-09-02	13	19	0.0283529	0.00560224	23
45	1	oak	14	2018-07-04	7.5	19	0.0283529	0.00534759	35
46	1	oak	14	2018-08-05	9.75	19	0.0283529	0.00509295	21
47	1	oak	14	2018-07-20	4.25	19	0.0283529	0.00331042	15
48	1	oak	14	2018-08-23	2.25	19	0.0283529	0.00280112	8
49	1	oak	14	2018-07-17	4.5	19	0.0283529	0.00254647	15
50	1	oak	14	2018-09-04	6.75	19	0.0283529	0.00254647	19
51	2	oak	25	2016-08-22	65.75	18.6	0.0271717	0.311141	71
52	2	oak	25	2018-09-02	16	18.6	0.0271717	0.0263065	23
53	2	oak	25	2018-08-05	14.5	18.6	0.0271717	0.0144686	21
54	2	oak	25	2018-09-04	11.25	18.6	0.0271717	0.0144686	19
55	2	oak	25	2018-08-23	2.75	18.6	0.0271717	0.00394598	8
56	2	oak	25	2018-08-12	2.75	18.6	0.0271717	0.00263065	8
57	3	oak	26	2016-09-06	22.75	17.3	0.0235062	0.0678124	30
58	3	oak	26	2018-08-02	21	17.3	0.0235062	0.058459	30
59	3	oak	26	2016-08-17	26	17.3	0.0235062	0.0159008	36
60	3	oak	26	2018-07-04	8.75	17.3	0.0235062	0.0126271	35
61	3	oak	26	2018-07-20	9.75	17.3	0.0235062	0.0111072	15
62	3	oak	26	2018-07-17	7.5	17.3	0.0235062	0.00935344	15
63	3	oak	26	2016-08-09	8.75	17.3	0.0235062	0.00865193	47.2
64	3	oak	26	2018-08-23	2.5	17.3	0.0235062	0.00678124	8
65	3	oak	26	2018-09-04	7.25	17.3	0.0235062	0.0058459	19
66	3	oak	26	2018-07-08	4.5	17.3	0.0235062	0.00467672	25
67	3	oak	26	2018-08-12	1.5	17.3	0.0235062	0.00467672	8
68	5	oak	31	2018-07-13	57.5	14.5	0.016513	9.86253	65
69	5	oak	31	2018-07-22	51.25	14.5	0.016513	8.37276	60
70	5	oak	31	2016-08-08	35.125	14.5	0.016513	7.56435	43.5
71	5	oak	31	2018-09-14	40.25	14.5	0.016513	7.04466	45
72	5	oak	31	2016-09-01	35	14.5	0.016513	5.37127	38
73	5	oak	31	2016-08-25	31.375	14.5	0.016513	3.73483	38
74	5	oak	31	2018-08-16	32	14.5	0.016513	3.69556	36
75	5	oak	31	2016-08-17	31.375	14.5	0.016513	2.9449	36
76	5	oak	31	2018-07-27	12	14.5	0.016513	0.866147	26
77	5	oak	31	2018-09-02	17.5	14.5	0.016513	0.808404	23
78	5	oak	31	2018-07-04	11.5	14.5	0.016513	0.695228	35
79	5	oak	31	2016-09-12	9.25	14.5	0.016513	0.58898	16
80	5	oak	31	2016-09-17	9.25	14.5	0.016513	0.577432	14
81	5	oak	31	2018-09-04	8.75	14.5	0.016513	0.461945	19
82	5	oak	31	2018-07-20	8.5	14.5	0.016513	0.173229	15
83	5	oak	31	2018-07-17	8.5	14.5	0.016513	0.115486	15
84	5	oak	31	2018-07-08	6.5	14.5	0.016513	0.0461945	25
85	5	oak	31	2016-08-13	4.7	14.5	0.016513	0.0092389	7
86	12	oak	1	2016-08-09	43.125	12.5	0.0122719	0.363782	47.2
87	12	oak	1	2016-08-31	40.5	12.5	0.0122719	0.178565	43
88	12	oak	1	2018-07-13	41	12.5	0.0122719	0.170458	65
89	12	oak	1	2018-08-02	23.5	12.5	0.0122719	0.0540476	30
90	12	oak	1	2018-07-27	23.75	12.5	0.0122719	0.0509295	26
91	12	oak	1	2018-09-11	24.3	12.5	0.0122719	0.0436538	35
92	12	oak	1	2018-08-27	18.75	12.5	0.0122719	0.0187088	22
93	12	oak	1	2018-09-02	15.25	12.5	0.0122719	0.0114331	23
94	12	oak	1	2018-08-05	12.75	12.5	0.0122719	0.0103938	21
95	12	oak	1	2018-08-23	2.75	12.5	0.0122719	0.00987408	8
96	12	oak	1	2018-07-08	3.75	12.5	0.0122719	0.00831501	25
97	12	oak	1	2018-08-12	1.75	12.5	0.0122719	0.00623626	8
98	5	oak	32	2016-08-08	35.125	9.7	0.00738983	1.1458	43.5
99	5	oak	32	2016-09-01	35	9.7	0.00738983	0.988191	38
100	5	oak	32	2016-08-25	31.375	9.7	0.00738983	0.616391	38
101	5	oak	32	2018-09-11	29.25	9.7	0.00738983	0.224482	35
102	5	oak	32	2016-09-06	29	9.7	0.00738983	0.187069	30
103	5	oak	32	2018-09-08	27	9.7	0.00738983	0.187069	40
104	5	oak	32	2018-08-02	24.5	9.7	0.00738983	0.140302	30
105	5	oak	32	2018-08-05	9.25	9.7	0.00738983	0.0795042	21
106	5	oak	32	2018-07-20	8.5	9.7	0.00738983	0.0444288	15
107	5	oak	32	2018-07-17	8.5	9.7	0.00738983	0.0374137	15
108	5	oak	32	2018-08-23	3.25	9.7	0.00738983	0.0187069	8
109	5	oak	32	2018-08-12	3	9.7	0.00738983	0.00935344	8
110	1	oak	15	2018-07-22	40	8.3	0.00541062	2.43705	60
111	1	oak	15	2016-08-24	31	8.3	0.00541062	2.34355	72
112	1	oak	15	2016-08-31	28	8.3	0.00541062	2.28287	43
113	1	oak	15	2016-08-09	32.375	8.3	0.00541062	2.03917	47.2
114	1	oak	15	2018-08-16	26.25	8.3	0.00541062	1.26826	36
115	1	oak	15	2018-09-08	23.5	8.3	0.00541062	1.19366	40
116	1	oak	15	2018-09-14	24.5	8.3	0.00541062	1.17376	46
117	1	oak	15	2018-09-17	25.5	8.3	0.00541062	1.09419	46
118	1	oak	15	2016-09-21	22.25	8.3	0.00541062	1.04445	29
119	1	oak	15	2018-08-30	25.5	8.3	0.00541062	0.974822	46
120	1	oak	15	2018-08-02	22.25	8.3	0.00541062	0.606777	30
121	1	oak	15	2018-09-11	20.5	8.3	0.00541062	0.497358	35
122	1	oak	15	2016-09-12	11.25	8.3	0.00541062	0.174573	16
123	1	oak	15	2018-08-05	9.75	8.3	0.00541062	0.169102	21
124	1	oak	15	2018-07-04	7.5	8.3	0.00541062	0.094498	35
125	1	oak	15	2018-07-08	5.75	8.3	0.00541062	0.0547094	25
126	1	oak	15	2018-07-17	4.5	8.3	0.00541062	0.0198943	15
127	1	oak	15	2018-08-12	2	8.3	0.00541062	0.0198943	8

## Sheet: Madrone_SF
ID	PLOT	GENUS	RECIPIENT	DATE	PPL(mm)	DBH (cm)	Ab del arbol	SF mm	Pi(L)
1	12	madrone	3	2016-08-06	9.125	15	0.0176715	0.75	11
2	12	madrone	3	2016-08-12	4.85	15	0.0176715	0.0180815	7
3	12	madrone	3	2016-09-05	7.825	15	0.0176715	0.0185335	8.5
4	12	madrone	3	2016-09-10	20.5	15	0.0176715	0.0521952	22
5	12	madrone	3	2016-09-16	14.5	15	0.0176715	0.0364643	17
6	12	madrone	3	2016-09-21	19.75	15	0.0176715	0.0427325	29
7	12	madrone	3	2018-07-04	3	15	0.0176715	0.00144652	35
8	12	madrone	3	2018-07-08	3.75	15	0.0176715	0.00364643	25
9	12	madrone	3	2018-07-27	23.75	15	0.0176715	0.0569566	26
10	12	madrone	3	2018-08-02	23.5	15	0.0176715	0.0343548	30
11	12	madrone	3	2018-08-09	20.75	15	0.0176715	0.0421901	40
12	12	madrone	3	2018-08-12	1.75	15	0.0176715	0.00150679	8
13	12	madrone	3	2018-08-20	22.5	15	0.0176715	0.0473132	35
14	12	madrone	3	2018-08-23	2.75	15	0.0176715	0.0021095	8
15	12	madrone	3	2018-08-30	27.25	15	0.0176715	0.0723259	46
16	12	madrone	3	2018-09-02	15.25	15	0.0176715	0.0301358	23
17	12	madrone	3	2018-09-04	7	15	0.0176715	0.0169062	19
18	12	madrone	3	2018-09-08	28	15	0.0176715	0.0964345	40
19	12	madrone	3	2018-09-11	24.25	15	0.0176715	0.0587648	35
20	12	madrone	3	2018-09-17	27.25	15	0.0176715	0.0723259	46
21	12	madrone	4	2016-08-06	9.125	9.3	0.00679292	0.324805	11
22	12	madrone	4	2016-08-09	43.125	9.3	0.00679292	2.53348	47.2
23	12	madrone	4	2016-08-12	4.85	9.3	0.00679292	0.204627	7
24	12	madrone	4	2016-08-15	21.25	9.3	0.00679292	0.812013	25
25	12	madrone	4	2016-08-19	52.875	9.3	0.00679292	4.04707	59
26	12	madrone	4	2016-08-29	22	9.3	0.00679292	1.03938	28
27	12	madrone	4	2016-08-31	40.5	9.3	0.00679292	1.35444	43
28	12	madrone	4	2016-09-10	20.5	9.3	0.00679292	0.853588	22
29	12	madrone	4	2018-07-04	3	9.3	0.00679292	0.0324805	35
30	12	madrone	4	2018-07-08	3.75	9.3	0.00679292	0.0714572	25
31	12	madrone	4	2018-08-09	20.75	9.3	0.00679292	0.721068	40
32	12	madrone	4	2018-08-12	1.75	9.3	0.00679292	0.0129922	8
33	12	madrone	4	2018-08-16	28.75	9.3	0.00679292	1.20178	36
34	12	madrone	4	2018-08-20	22.5	9.3	0.00679292	1.05237	35
35	12	madrone	4	2018-08-23	2.75	9.3	0.00679292	0.0246852	8
36	12	madrone	4	2018-08-27	18.75	9.3	0.00679292	0.454727	22
37	12	madrone	4	2018-09-02	15.25	9.3	0.00679292	0.461223	23
38	12	madrone	4	2018-09-04	7	9.3	0.00679292	0.259844	19
39	12	madrone	4	2018-09-11	24.25	9.3	0.00679292	1.05237	35
40	11	madrone	12	2016-08-06	7.125	20	0.031416	0.00477435	11
41	11	madrone	12	2016-08-09	37	20	0.031416	0.18975	47.2
42	11	madrone	12	2016-08-12	5	20	0.031416	0.00345834	7
43	11	madrone	12	2016-08-19	50.125	20	0.031416	0.211173	59
44	11	madrone	12	2016-08-24	63.125	20	0.031416	0.449891	72
45	11	madrone	12	2016-09-10	16.75	20	0.031416	0.0217906	22
46	11	madrone	12	2016-09-16	15	20	0.031416	0.018118	17
47	11	madrone	12	2016-09-21	16.75	20	0.031416	0.027881	29
48	11	madrone	12	2018-07-04	2.5	20	0.031416	0.00244838	35
49	11	madrone	12	2018-07-08	3.5	20	0.031416	0.00367258	25
50	11	madrone	12	2018-07-13	41.25	20	0.031416	0.0459072	65
51	11	madrone	12	2018-07-30	12	20	0.031416	0.0209643	30
52	11	madrone	12	2018-08-02	21	20	0.031416	0.0465193	30
53	11	madrone	12	2018-08-12	2	20	0.031416	0.00122419	8
54	11	madrone	12	2018-08-20	19.75	20	0.031416	0.0459072	35
55	11	madrone	12	2018-08-23	3	20	0.031416	0.00198931	8
56	11	madrone	12	2018-09-11	21.75	20	0.031416	0.0489677	35
57	2	madrone	23	2016-08-09	37.75	15.5	0.0188692	0.332456	47.2
58	2	madrone	23	2016-08-22	65.75	15.5	0.0188692	1.66752	71
59	2	madrone	23	2018-07-04	12	15.5	0.0188692	0.0268794	35
60	2	madrone	23	2018-07-13	52.5	15.5	0.0188692	0.481	65
61	2	madrone	23	2018-07-20	9.5	15.5	0.0188692	0.0106103	15
62	2	madrone	23	2018-07-22	40	15.5	0.0188692	0.424412	60
63	2	madrone	23	2018-07-30	18	15.5	0.0188692	0.0650765	30
64	2	madrone	23	2018-08-12	2.75	15.5	0.0188692	0.00707354	8
65	2	madrone	23	2018-08-23	2.75	15.5	0.0188692	0.00707354	8
66	2	madrone	23	2018-09-11	24.75	15.5	0.0188692	0.0707354	35
67	2	madrone	24	2016-08-12	5.75	11	0.00950334	0.00855894	7
68	2	madrone	24	2016-08-24	33.25	11	0.00950334	0.196931	72
69	2	madrone	24	2016-08-29	24.25	11	0.00950334	0.123991	28
70	2	madrone	24	2016-09-06	12.75	11	0.00950334	0.0384773	30
71	2	madrone	24	2016-09-17	12.75	11	0.00950334	0.0304486	14
72	2	madrone	24	2016-09-21	16.5	11	0.00950334	0.0537016	29
73	2	madrone	24	2018-07-30	18	11	0.00950334	0.063624	30
74	2	madrone	24	2018-08-02	22	11	0.00950334	0.0795299	30
75	2	madrone	24	2018-08-12	2.75	11	0.00950334	0.00605942	8
76	2	madrone	24	2018-08-20	31	11	0.00950334	0.136337	35
77	2	madrone	24	2018-08-23	2.75	11	0.00950334	0.00568071	8
78	2	madrone	24	2018-09-02	16	11	0.00950334	0.0462031	23
79	2	madrone	24	2018-09-04	11.25	11	0.00950334	0.0302971	19
80	3	madrone	29	2016-08-08	35.75	12.7	0.0126677	0.204373	43.5
81	3	madrone	29	2016-08-22	61	12.7	0.0126677	0.737168	71
82	3	madrone	29	2016-08-29	20.75	12.7	0.0126677	0.107915	28
83	3	madrone	29	2016-09-01	27.3333	12.7	0.0126677	0.140302	38
84	3	madrone	29	2016-09-21	28.25	12.7	0.0126677	0.224249	29
85	3	madrone	29	2018-07-13	48.75	12.7	0.0126677	0.303987	65
86	3	madrone	29	2018-07-17	7.5	12.7	0.0126677	0.00701508	15
87	3	madrone	29	2018-07-20	9.75	12.7	0.0126677	0.00923652	15
88	3	madrone	29	2018-07-22	40	12.7	0.0126677	0.210452	60
89	3	madrone	29	2018-08-09	17.5	12.7	0.0126677	0.0958727	40
90	3	madrone	29	2018-08-12	1.5	12.7	0.0126677	0.00701508	8
91	3	madrone	29	2018-08-23	2.5	12.7	0.0126677	0.00830118	8
92	3	madrone	29	2018-08-30	25.75	12.7	0.0126677	0.135625	46
93	3	madrone	29	2018-09-17	25.75	12.7	0.0126677	0.116918	46
94	3	madrone	30	2016-08-08	35.75	7.2	0.00407151	0.358731	43.5
95	3	madrone	30	2016-08-13	4.25	7.2	0.00407151	0.00550708	7
96	3	madrone	30	2016-08-22	61	7.2	0.00407151	0.579345	71
97	3	madrone	30	2016-08-25	32.25	7.2	0.00407151	0.26434	38
98	3	madrone	30	2016-08-29	20.75	7.2	0.00407151	0.0770991	28
99	3	madrone	30	2016-09-12	11	7.2	0.00407151	0.0306194	16
100	3	madrone	30	2016-09-17	10.75	7.2	0.00407151	0.0220283	14
101	3	madrone	30	2016-09-21	28.25	7.2	0.00407151	0.178099	29
102	3	madrone	30	2018-07-20	9.75	7.2	0.00407151	0.0159705	15
103	3	madrone	30	2018-08-02	21	7.2	0.00407151	0.0925189	30
104	3	madrone	30	2018-08-12	1.5	7.2	0.00407151	0.00440566	8
105	3	madrone	30	2018-08-16	27	7.2	0.00407151	0.121156	36
106	3	madrone	30	2018-08-23	2.5	7.2	0.00407151	0.00495637	8
107	3	madrone	30	2018-08-30	25.75	7.2	0.00407151	0.121156	46
108	3	madrone	30	2018-09-08	25.25	7.2	0.00407151	0.137677	40
109	3	madrone	30	2018-09-11	20.5	7.2	0.00407151	0.121156	35
110	3	madrone	30	2018-09-14	23.75	7.2	0.00407151	0.114547	45

## Sheet: SR
PLOT	DATE	BA (m2/ha)	SR (L)	SR(mm)	Pi (mm)
1	2016-08-09	32.4	3.2	0.2	47.2		Code	Description
1	2016-08-12	32.4	0.487	0.0304375	7		PLOT	Plot #
1	2016-08-15	32.4	1.3	0.08125	25		DATE	Date of info
1	2016-08-22	32.4	6.854	0.428375	71		BA (m2ha-1)	Basal Área
1	2016-08-24	32.4	3.162	0.197625	72		SR (L)	Surface runoff
1	2016-08-29	32.4	1.248	0.078	28		SR(mm)	Surface runoff
1	2016-08-31	18.5	2.08	0.13	43		Pi (mm)	Incident Precipitation
1	2016-09-05	32.4	0.495	0.0309375	8.5
1	2016-09-12	32.4	0.811	0.0506875	16
1	2016-09-16	32.4	0.971	0.0606875	17
1	2016-09-21	11.0644	3.1	0.19375	29
1	2018-07-04	32.4	0.09	0.005625	35
1	2018-07-08	32.4	0.138	0.008625	25
1	2018-07-13	32.4	0.18	0.01125	65
1	2018-07-17	32.4	0.05	0.003125	15
1	2018-07-20	32.4	0.065	0.0040625	15
1	2018-07-22	32.4	0.18	0.01125	60
1	2018-07-30	32.4	0.105	0.0065625	30
1	2018-08-02	32.4	0.23	0.014375	30
1	2018-08-05	14.6965	0.18	0.01125	21
1	2018-08-09	32.4	0.12	0.0075	40
1	2018-08-12	32.4	0.16	0.01	8
1	2018-08-16	9.68688	0.45	0.028125	36
1	2018-08-20	32.4	0.39	0.024375	35
1	2018-08-23	32.4	0.2	0.0125	8
1	2018-08-27	32.4	0.12	0.0075	22
1	2018-08-30	32.4	0.15	0.009375	46
1	2018-09-02	32.4	0.12	0.0075	23
1	2018-09-04	32.4	0.08	0.005	19
1	2018-09-08	14.6965	0.15	0.009375	40
1	2018-09-11	32.4	0.12	0.0075	35
1	2018-09-14	25	0.28	0.0175	45
1	2018-09-17	32.4	0.17	0.010625	46
2	2016-08-09	14.6965	7.2	0.45	47.2
2	2016-08-13	14.6965	0.625	0.0390625	7
2	2016-08-17	14.6965	4.7	0.29375	36
2	2016-08-22	14.6965	13.152	0.822	71
2	2016-08-24	14.6965	2.825	0.176563	72
2	2016-08-29	14.6965	3.21	0.200625	28
2	2016-08-31	14.6965	4.213	0.263313	43
2	2016-09-06	14.6965	2.3	0.14375	30
2	2016-09-12	14.6965	1.28	0.08	16
2	2016-09-17	14.6965	1.05	0.065625	14
2	2016-09-21	11.0644	2	0.125	29
2	2018-07-04	14.6965	1.7	0.10625	35
2	2018-07-08	11.0644	0.28	0.0175	25
2	2018-07-13	14.6965	12.58	0.78625	65
2	2018-07-17	11.0644	0.15	0.009375	15
2	2018-07-20	32.4	0.18	0.01125	15
2	2018-07-22	14.6965	9.8	0.6125	60
2	2018-07-27	11.0644	2.17	0.135625	26
2	2018-07-30	14.6965	2.24	0.14	30
2	2018-08-02	14.6965	4.4	0.275	30
2	2018-08-05	11.0644	1.4	0.0875	21
2	2018-08-09	14.6965	1.7	0.10625	40
2	2018-08-12	14.6965	0.18	0.01125	8
2	2018-08-16	14.6965	5.35	0.334375	36
2	2018-08-20	14.6965	6.8	0.425	35
2	2018-08-23	14.6965	0.3	0.01875	8
2	2018-08-27	25	2.4	0.15	22
2	2018-08-30	25	0.6	0.0375	46
2	2018-09-02	14.6965	2.5	0.15625	23
2	2018-09-04	14.6965	1.38	0.08625	19
2	2018-09-08	14.6965	2.15	0.134375	40
2	2018-09-11	14.6965	2.8	0.175	35
2	2018-09-14	14.6965	5.85	0.365625	45
2	2018-09-17	14.6965	6	0.375	46
3	2016-08-09	14.6965	2.4	0.15	47.2
3	2016-08-13	14.6965	0.6	0.0375	7
3	2016-08-17	25	1.6	0.1	36
3	2016-08-22	25	4.871	0.304438	71
3	2016-08-25	25	2.556	0.15975	38
3	2016-08-29	25	0.89	0.055625	28
3	2016-09-01	25	3.281	0.205063	38
3	2016-09-06	25	0.915	0.0571875	30
3	2016-09-12	25	0.918	0.057375	16
3	2016-09-17	25	0.86	0.05375	14
3	2016-09-21	25	4.3	0.26875	29
3	2018-07-04	25	0.096	0.006	35
3	2018-07-08	25	0.129	0.0080625	25
3	2018-07-13	25	1.95	0.121875	65
3	2018-07-17	25	0.25	0.015625	15
3	2018-07-20	25	0.381	0.0238125	15
3	2018-07-22	11.0644	1.1	0.06875	60
3	2018-07-27	25	0.285	0.0178125	26
3	2018-07-30	25	0.22	0.01375	30
3	2018-08-02	25	0.54	0.03375	30
3	2018-08-05	25	0.22	0.01375	21
3	2018-08-09	25	0.41	0.025625	40
3	2018-08-12	32.4	0.15	0.009375	8
3	2018-08-16	25	2.55	0.159375	36
3	2018-08-20	25	1.8	0.1125	35
3	2018-08-23	25	0.205	0.0128125	8
3	2018-08-27	25	0.2	0.0125	22
3	2018-08-30	25	0.22	0.01375	46
3	2018-09-02	25	0.11	0.006875	23
3	2018-09-04	25	0.08	0.005	19
3	2018-09-08	25	0.3	0.01875	40
3	2018-09-11	14.6965	0.28	0.0175	35
3	2018-09-14	25	0.38	0.02375	45
3	2018-09-17	25	0.23	0.014375	46
5	2016-08-09	9.68688	1.02	0.06375	47.2
5	2016-08-13	9.68688	0.825	0.0515625	7
5	2016-08-17	9.68688	2.125	0.132812	36
5	2016-08-22	9.68688	5.722	0.357625	71
5	2016-08-25	9.68688	2.114	0.132125	38
5	2016-08-29	9.68688	3.168	0.198	28
5	2016-09-01	9.68688	2.31	0.144375	38
5	2016-09-06	9.68688	2.985	0.186562	30
5	2016-09-13	9.68688	0.681	0.0425625
5	2016-09-17	11.0644	0.68	0.0425	14
5	2018-07-04	9.68688	1.612	0.10075	35
5	2018-07-08	9.68688	0.42	0.02625	25
5	2018-07-13	9.68688	13.2	0.825	65
5	2018-07-17	18.5	0.2	0.0125	15
5	2018-07-20	9.68688	0.295	0.0184375	15
5	2018-07-22	9.68688	9.85	0.615625	60
5	2018-07-27	32.4	0.45	0.028125	26
5	2018-07-30	18.5	2.1	0.13125	30
5	2018-08-02	9.68688	5.44	0.34	30
5	2018-08-05	9.68688	0.421	0.0263125	21
5	2018-08-09	18.5	3.6	0.225	40
5	2018-08-12	9.68688	0.14	0.00875	8
5	2018-08-16	9.68688	6.7	0.41875	36
5	2018-08-20	9.68688	5.56	0.3475	35
5	2018-08-23	9.68688	0.25	0.015625	8
5	2018-08-27	9.68688	1.9	0.11875	22
5	2018-08-30	9.68688	3.7	0.23125	46
5	2018-09-02	9.68688	2.3	0.14375	23
5	2018-09-04	9.68688	1.39	0.086875	19
5	2018-09-08	9.68688	4.5	0.28125	40
5	2018-09-11	9.68688	4.5	0.28125	35
5	2018-09-14	9.68688	8.2	0.5125	45
5	2018-09-17	9.68688	5.9	0.36875	46
11	2016-08-09	18.5	1.2	0.075	47.2
11	2016-08-12	18.5	0.422	0.026375	7
11	2016-08-15	18.5	6	0.375	25
11	2016-08-19	18.5	2.78	0.17375	59
11	2016-08-24	18.5	17.08	1.0675	72
11	2016-08-29	18.5	3.43	0.214375	28
11	2016-08-31	18.5	5.208	0.3255	43
11	2016-09-05	18.5	1.31	0.081875	8.5
11	2016-09-10	18.5	2.7	0.16875	22
11	2016-09-16	18.5	1.765	0.110312	17
11	2016-09-21	18.5	2.831	0.176937	29
11	2018-07-04	18.5	0.188	0.01175	35
11	2018-07-08	18.5	0.249	0.0155625	25
11	2018-07-13	18.5	8.4	0.525	65
11	2018-07-17	18.5	0.25	0.015625	15
11	2018-07-20	18.5	0.322	0.020125	15
11	2018-07-22	18.5	5.15	0.321875	60
11	2018-07-27	18.5	3.29	0.205625	26
11	2018-07-30	32.4	2.08	0.13	30
11	2018-08-02	18.5	6.5	0.40625	30
11	2018-08-05	9.68688	2.1	0.13125	21
11	2018-08-09	18.5	5.3	0.33125	40
11	2018-08-12	32.4	0.2	0.0125	8
11	2018-08-16	18.5	4.45	0.278125	36
11	2018-08-20	18.5	4.72	0.295	35
11	2018-08-23	18.5	0.36	0.0225	8
11	2018-08-27	9.68688	3.6	0.225	22
11	2018-08-30	18.5	8	0.5	46
11	2018-09-02	18.5	3.4	0.2125	23
11	2018-09-04	18.5	2.2	0.1375	19
11	2018-09-08	18.5	7.55	0.471875	40
11	2018-09-11	18.5	5.2	0.325	35
11	2018-09-14	18.5	7.7	0.48125	45
11	2018-09-17	18.5	8	0.5	46
12	2016-08-09	11.0644	10.535	0.658438	47.2
12	2016-08-12	11.0644	0.39	0.024375	7
12	2016-08-15	11.0644	4.1	0.25625	25
12	2016-08-19	11.0644	19.354	1.20962	59
12	2016-08-24	11.0644	7.136	0.446	72
12	2016-08-29	11.0644	5.315	0.332188	28
12	2016-08-31	11.0644	7.382	0.461375	43
12	2016-09-05	11.0644	1.722	0.107625	8.5
12	2016-09-10	11.0644	3.98	0.24875	22
12	2016-09-16	11.0644	2.817	0.176063	17
12	2016-09-21	11.0644	3.28	0.205	29
12	2018-07-04	11.0644	0.07	0.004375	35
12	2018-07-08	11.0644	0.18	0.01125	25
12	2018-07-13	11.0644	0.91	0.056875	65
12	2018-07-17	11.0644	0.3	0.01875	15
12	2018-07-20	11.0644	0.52	0.0325	15
12	2018-07-22	11.0644	0.67	0.041875	60
12	2018-07-27	11.0644	1.35	0.084375	26
12	2018-07-30	11.0644	0.795	0.0496875	30
12	2018-08-02	11.0644	3.3	0.20625	30
12	2018-08-05	11.0644	0.58	0.03625	21
12	2018-08-09	9.68688	0.68	0.0425	40
12	2018-08-12	32.4	0.15	0.009375	8
12	2018-08-16	11.0644	3.55	0.221875	36
12	2018-08-20	14.6965	2.17	0.135625	35
12	2018-08-23	32.4	0.28	0.0175	8
12	2018-08-27	11.0644	1	0.0625	22
12	2018-08-30	32.4	3.1	0.19375	46
12	2018-09-02	11.0644	0.845	0.0528125	23
12	2018-09-04	11.0644	0.38	0.02375	19
12	2018-09-08	11.0644	2.59	0.161875	40
12	2018-09-11	14.6965	1.4	0.0875	35
12	2018-09-14	11.0644	2.92	0.1825	45
12	2018-09-17	11.0644	2.9	0.18125	46
13	2018-08-09	0.001	14.2	0.8875	40
13	2018-08-16	0.001	6.45	0.403125	36
13	2018-08-20	0.001	5.6	0.35	35
13	2018-08-30	0.001	23.9	1.49375	46
13	2018-09-02	0.001	10.05	0.628125	23
13	2018-09-04	0.001	7.56	0.4725	19
13	2018-09-08	0.001	22.6	1.4125	40
13	2018-09-11	0.001	18.5	1.15625	35
13	2018-09-14	0.001	24	1.5	45
13	2018-09-17	0.001	39.3	2.45625	46
13	2018-09-19	0.001	18.4	1.15
14	2018-08-09	0.001	5.6	0.35	40
14	2018-09-08	0.001	6.9	0.43125	40
14	2018-09-14	14.6965	6.8	0.425	45
14	2018-09-17	0.001	12.6	0.7875	46

## Sheet: Pluviometer-effective
Parcel number	12-1	11-2	1-3	2-4	3-5	5-6	13-7	14-8		Note: Data in mm
Date	saturday 6	saturday 6	saturday 6	saturday 6	Monday 8	Monday 8
In tramp	9	7	8.5	11	32	35
Right	9.5	7	9	10	39	21
Center	9	6	7.5	6.4	40	43.5
Left	9	8.5	9.6	7.5	32	41
Date	Tuesday 9	Tuesday 9	Tuesday 9	Tuesday 9	Tuesday 9	Tuesday 9	Thursday 11	Thursday 11
In tramp	41.5	39	25.3	37	7	4.8	40	40
Right	42	33	47.2	36	11	2	40	40
Center	42	40	29	40	9.5	2.5	40	40
Left	47	36	28	38	7.5	3.5	40	40
Date	Friday12	Friday12	Friday12	saturday 12	saturday 13	saturday 13
In tramp	5	4.5	3	5	3.5	4.8
Right	5.3	5	5	4	5	7
Center	4.3	5.5	4.5	7	5.5	2
Left	4.8	5	5	7	3	5
Date	Monday 15	Monday 15	Monday 15	Wednesday 17	Wednesday 17	Wednesday 17	Tuesday 16	Tuesday 16
In tramp	19	16	12	34	27.5	24	39	39
Right	23	17	13	28	30	20	39	39
Center	21	25	10	31.5	28	32	39	39
Left	22	18	12	36	26.5	32.5	39	39
Date	Friday19	Friday19	Monday 22	Monday 22	Monday 22	Monday 22	Sunday 21	Sunday 21
In tramp	59	52.5	68	65	58	65	63	63
Right	55	58	71	63	60	49	61	64
Center	58	55	61	68	64	63	60	65
Left	39.5	35	65	67	62	60	61	64
Date	Wednesday 24	Wednesday 24	Wednesday 24	Wednesday 24	Thursday 25	Thursday 25	saturday 27	saturday 27
In tramp	65	67	31	34	28	38	62	58
Right	69	64	28	32	35	19.5	63	61
Center	70	62.5	35	36	36	35	65	64
Left	72	59	30	31	30	33	63	61
Date	Monday 29	Monday 29	Monday 29	Monday 29	Monday 29	Monday 29	Tuesday 30	Tuesday 30
In tramp	18	20	14	26	19	25	18.5	20
Right	22	22	19	20	21	23	19	18
Center	23	25	19	23	23	27	19	17
Left	25	19	18	28	20	19	19	18
Date	Wednesday 31	Wednesday 31	Wednesday 31	Wednesday 31	Thursday 01	Thursday 01	saturday 03	saturday 03
In tramp	39	35	32	38	24	35	38	37
Right	41	34	35	31	27	32	40	34
Center	39	35	21	35	31	38	41	32
Left	43	31	24	29	28	43	40	34
Date	Monday 05	Monday 05	Monday 05	Tuesday 06	Tuesday06	Tuesday 06	Wednesday 07	Wednesday 07
In tramp	7.8	6.5	4.5	12.5	25	30	20	21
Right	8.5	7	6.5	10.5	22	27	19	20.5
Center	7	7	5	13	24	30	18	20
Left	8	7.5	6	15	20	29	19	20.5
Date	saturday 10	saturday 10	Monday 12	Monday 12	Monday 12	Monday 12	Tuesday 13	Tuesday 13
In tramp	22	18	8	14	10	8	35	35
Right	21	17	11	16	9	10	34	32
Center	20	15	12	14	15	8	35	35
Left	19	17	14	13	10	11	34	32
Date	Friday16	Friday16	Friday16	saturday 17	saturday 17	saturday 17	Monday 19	Monday 19
In tramp	15	14	11	10	10	8	19	18
Right	14	15	9	14	11	9	19	17
Center	15	14	11	14	13	10	19	17
Left	14	17	9	13	9	10	19	18
Date	Wednesday 21	Wednesday 21	Wednesday 21	Wednesday 21	Wednesday 21
In tramp	18	17	21	16	28
Right	21	17	23	14	29
Center	20	15	23	18	29
Left	20	18	22	18	27
